# Supplementary material for: Handling Detection Limits of Multiplex Lateral Flow Immunoassay by Choosing the Order of Binding Zones
Source: Micromachines (Basel). 2023 Jan 28;14(2):333. doi: 10.3390/mi14020333 (PMC9965744; doi:10.3390/mi14020333)
Supplement: Supplementary file 1 [file micromachines-14-00333-s001.zip]

Archive with 1 entries (1 files):
- micromachines-2073058-supplementary.pdf
